# Supplementary material for: Point Mutations in Centromeric Histone Induce Post-zygotic Incompatibility and Uniparental Inheritance
Source: PLoS Genet. 2015 Sep 9;11(9):e1005494. doi: 10.1371/journal.pgen.1005494 (PMC4564284; doi:10.1371/journal.pgen.1005494)
Supplement: S3 Table — Each row represents the haploid individual (with unique HAP ID's), the parental haploid inducer line as well as the observed chromosome content based on dosage and SNP analysis. The last column describes the proposed karyotype of each individual. (XLSX) [file pgen.1005494.s008.xlsx]

## Sheet: Sheet2
Plant ID	Inducer Line	Chr1	Chr2	Chr3	Chr4	Chr5	Notes
HAP0009	A136T	normal	normal	normal	normal	normal	Haploid
HAP0011	A136T	normal	normal	normal	normal	normal	Haploid
HAP0012	A136T	normal	normal	normal	normal	normal	Haploid
HAP0014	A136T	normal	normal	normal	normal	normal	Haploid
HAP0016	A136T	normal	normal	normal	normal	normal	Haploid
HAP0017	A136T	normal	normal	normal	normal	normal	Haploid
HAP0018	A136T	normal	normal	normal	normal	normal	Haploid
HAP0001	G83E	normal	normal	normal	normal	normal	Haploid
HAP0004	G83E	normal	normal	normal	normal	normal	Haploid
HAP0007	G83E	normal	normal	normal	plus	normal	Disomic Chr4 Haploid
HAP0008	G83E	normal	normal	normal	normal	normal	Haploid
HAP0024	G83E	normal	normal	normal	normal	normal	Haploid
HAP0025	G83E	normal	normal	normal	normal	normal	Haploid
HAP0026	G83E	normal	normal	normal	normal	normal	Haploid
HAP0027	G83E	normal	normal	normal	normal	normal	Haploid
HAP0028	G83E	normal	normal	normal	normal	normal	Haploid
HAP0035	G83E	normal	normal	normal	normal	normal	Haploid
HAP0036	G83E	normal	normal	normal	normal	normal	Haploid
HAP0037	G83E	normal	normal	normal	normal	normal	Haploid
HAP0039	G83E	normal	normal	normal	normal	normal	Haploid
HAP0040	G83E	normal	normal	normal	normal	normal	Haploid
HAP0041	G83E	normal	normal	normal	normal	normal	Haploid
HAP0042	G83E	normal	normal	normal	normal	normal	Haploid
HAP0043	G83E	normal	normal	normal	normal	normal	Haploid
HAP0044	G83E	normal	normal	normal	normal	normal	Haploid
HAP0006	P82S	normal	normal	normal	normal	normal	Haploid
HAP0010	P82S	normal	normal	normal	normal	normal	Haploid
HAP0015	P82S	normal	normal	normal	normal	normal	Haploid
HAP0019	P82S	normal	normal	normal	normal	normal	Haploid
HAP0020	P82S	normal	normal	normal	normal	normal	Haploid
HAP0021	P82S	normal	normal	normal	normal	normal	Haploid
HAP0029	P82S	normal	normal	normal	plus	normal	Haploid with Chr4 minichromosome
HAP0031	P82S	normal	normal	normal	plus	plus	Disomic Chr4 Haploid with Chr5 minichromosome
HAP0032	P82S	normal	normal	normal	plus	normal	Disomic Chr4 Haploid
HAP0033	P82S	normal	normal	normal	normal	normal	Haploid
HAP0034	P82S	normal	normal	normal	normal	normal	Haploid
HAP0038	P82S	normal	normal	normal	normal	normal	Haploid
HAP0045	P82S	normal	normal	normal	normal	normal	Haploid
HAP0046	P82S	normal	normal	normal	normal	normal	Haploid
HAP0047	P82S	normal	normal	normal	normal	normal	Haploid
HAP0048	P82S	normal	normal	normal	normal	normal	Haploid
